# Supplementary material for: Effects of dual-task training on gross motor function, balance, and gait in children with cerebral palsy: a systematic review and meta-analysis
Source: Front Neurol. 2026 May 28;17:1769434. doi: 10.3389/fneur.2026.1769434 (PMC13253374; doi:10.3389/fneur.2026.1769434)
Supplement: Supplementary file 1 [file Data_Sheet_1.zip]

Archive with 5 entries (4 files):
- Supporting Information/S1_PRISMA_Checklist.pdf
- Supporting Information/S2_Table_Risk_of_Bias_Assessment.xlsx
- Supporting Information/S3_Table_Exclusion_Reasons_Per_Study.xlsx
- Supporting Information/S4_File_Forest_Data.docx.docx
- Supporting Information/
