# Supplementary material for: Effects of dual-task training on gross motor function, balance, and gait in children with cerebral palsy: a systematic review and meta-analysis
Source: Front Neurol. 2026 May 28;17:1769434. doi: 10.3389/fneur.2026.1769434 (PMC13253374; doi:10.3389/fneur.2026.1769434)
Supplement: Supplementary file 1 [file Data_Sheet_1.zip › Supporting Information/S2_Table_Risk_of_Bias_Assessment.xlsx]

## Sheet: Sheet1
Literature Name & Year	Random sequence generation (selection bias)	Allocation concealment (selection bias)	Blinding of participants and personnel (performance bias)	Blinding of outcome assessment (detection bias)	Incomplete outcome data (attrition bias)	Selective reporting (reporting bias)	Other bias
Guangjin,Letal.2022	Low Risk	Low Risk	Uncertain	Low Risk	Low Risk	Low Risk	Low Risk
Kamran,Setal.2023	Low Risk	Low Risk	Uncertain	Uncertain	Low Risk	Low Risk	Low Risk
Kvedaraviˇ cien˙ e,Ketal. 2020	Low Risk	Uncertain	Uncertain	Low Risk	Low Risk	Low Risk	High Risk
Lee,NYetal.2021	Low Risk	Uncertain	High Risk	Uncertain	Low Risk	Low Risk	High Risk
MohammedOmar Abuzaid,Setal.2024	Low Risk	Low Risk	Uncertain	Low Risk	Low Risk	Low Risk	High Risk
Mahmoud,Aetal.2023	Low Risk	Low Risk	Uncertain	Low Risk	Low Risk	Low Risk	Low Risk
Szturm,Tetal.2022	Low Risk	Low Risk	Uncertain	Low Risk	Low Risk	Low Risk	High Risk
Uysal,Ietal.2024	Low Risk	Low Risk	Uncertain	Low Risk	Low Risk	Low Risk	Low Risk
ZHANG Jianfeng et al. 2023	Low Risk	Low Risk	Uncertain	Low Risk	Low Risk	Uncertain	Low Risk
Yang Yali et al. 2023	Low Risk	Low Risk	Low Risk	Uncertain	Low Risk	Low Risk	Low Risk
LUO Shui-ming 2021 et al. 2023	Low Risk	Low Risk	Uncertain	Low Risk	Low Risk	Low Risk	Low Risk
