# Supplementary material for: Effects of dual-task training on gross motor function, balance, and gait in children with cerebral palsy: a systematic review and meta-analysis
Source: Front Neurol. 2026 May 28;17:1769434. doi: 10.3389/fneur.2026.1769434 (PMC13253374; doi:10.3389/fneur.2026.1769434)
Supplement: Supplementary file 1 [file Data_Sheet_1.zip › Supporting Information/S3_Table_Exclusion_Reasons_Per_Study.xlsx]

## Sheet: Sheet1
Title	Authors	Exclusion Reason or include
- Effects of dual-task treadmill training on motor function of children with spastic hemiplegic cerebral palsy	Guangjin,Letal.2022	include
- Comparative effects of motor and cognitive dual task gait training on balance, spasticity and quality of life in patients with diplegic cerebral palsy	Kamran,Setal.2023	include
- Effect of dual task training on balance and functional mobility in children with cerebral palsy	Kvedaraviˇ cien˙ e,Ketal. 2020	include
The effects of dual-task training on balance and gross motor function in children with spastic diplegia	Lee,NYetal.2021	include
Effects of motor and cognitive dual tasks on walking and balance in children with diparetic cerebral palsy	MohammedOmar Abuzaid,Setal.2024	include
Effectiveness of Vestibular Versus Dual-Task Training on Balance in Children with Diplegic Cerebral Palsy	Mahmoud,Aetal.2023	include
Game-Based Dual-Task Exercise Program for Children with Cerebral Palsy: Blending Balance, Visuomotor and Cognitive Training: Feasibility Randomized Control Trial	Szturm,Tetal.2022	include
he effectiveness of dual task exercise training on balance, mobility, physical performance, and quality of life in children with cerebral palsy: a single-blind randomized controlled trial	Uysal,Ietal.2024	include
Rehabilitation effect of physical rehabilitation training combined with dual task training in children with spastic cerebral palsy	ZHANG Jianfeng et al. 2023	include
Effect of early standardized family rehabilitation combined with dual-task training on fine motor and balance ability in children with spastic cerebral palsy	Yang Yali et al. 2023	include
Effects of conventional rehabilitation therapy combined with dual-task training on balance ability and gait in children with spastic cerebral palsy	LUO Shui-ming 2021 et al. 2023	include
- Robotic versus treadmill training: Postural stability in ambulatory CP: RCT	- Alhusaini AA	Not relevant to topic
- Children and Teens in Charge of Their Health (CATCH): A Feasibility Randomized	- McPherson AC	Not relevant to topic
- Effects of foot intrinsic muscle dynamic stretching intervention on static	- Park D	Not relevant to topic
- The effect of sensory integration therapy on upper extremity functions, trunk	- Uçar GK	Not relevant to topic
- Comparative Effects of Partial Body Weight-Supported and Loaded Treadmill	- Jamal M	Not relevant to topic
- A Randomized Clinical Trial Comparing the Effectiveness of Aerobic Training and	- Ayub I	Not relevant to topic
- Robot-assisted gait training in children with cerebral palsy: a randomized	- Çiftci A	Review
- The effects of whole-body vibration on gait and balance in children with diplegic	- Gokpinar HH	Not relevant to topic
- Inspiratory Muscle Training in Adults With Cerebral Palsy: Long Term Effects: A	- Martin-Nogueras AM	Not relevant to topic
- Early detection of infants with neurodevelopmental concerns indicative of	- Boyd RN	Not relevant to topic
- Task-oriented game therapy enhances upper extremity functions for children with	- Eymir M	Not relevant to topic
- Comparison of CO-OP and goal-directed training on occupational performance and	- Ekici G	Not relevant to topic
- A Multisite Randomized Controlled Trial of Hand Arm Bimanual Intensive Training	- Boyd RN	Not relevant to topic
- An Aquatic Treadmill Alters Lower Limb Walking Dynamics in Typically Developing	- Knarr B	Not relevant to topic
- Effectiveness of Combined Whole-Body Vibration and Intensive Therapeutic Exercise	- Díaz-Arribas MJ	Review
- Experiences of Parents of Children With Cerebral Palsy Participating in an Online	- Boyd RN	Not relevant to topic
- Aquatic Treadmill Walking Lowers Pelvic Motion Irregularity in Typically	- Kingston DC	Not relevant to topic
- Transcranial direct current stimulation combined with an intensive training	- López-Muñoz P	Not relevant to topic
- Hand Functions Following Prone-weight Bearing on Upper Limb with Active Elbow	- Poojari DP	Not relevant to topic
- Effects of dynamic neuromuscular stabilization training on the core muscle	- Li H	Not relevant to topic
- Efficacy of Task-Oriented Circuit Training on Gait Kinematics, Pelvic Symmetry	- El Shemy SA	Review
- Tiny drivers, big decisions: parental perceptions and experiences of power	- Feldner HA	Review
- Acute effects of virtual reality exercise bike games on psychophysiological	- Chlif M	Review
- Impact of Virtual Reality Task-Oriented Training on Upper Extremity Motor	- Moradi A	Review
- Effect of Neurodevelopmental Treatment on fall risk and balance in children with	- Yarar F	Duplicate records removed
- Effectiveness of Game-Based Training of Selective Voluntary Motor Control in	- van Hedel HJA	Duplicate records removed
- Hand-Arm Bimanual Intensive Therapy Including Lower Extremities in Infants With	- Bleyenheuft Y	Duplicate records removed
- [Effects of Jin's three-needles therapy combined with low-frequency repetitive	- Li Y	Duplicate records removed
- Effect of arm ergometer versus stabilization exercises on trunk control and pper	- Ibrahim AF	Duplicate records removed
- Quantifying Parental Perceptions of Their Experiences With Their Young Children's	- Feldner HA	Duplicate records removed
- Short-Term Powered Mobility Intervention Is Associated With Improvements in	- Kenyon LK	Duplicate records removed
- Efficacy of virtual reality on balance impairment in ataxic cerebral palsy	- Heneidy WE	Duplicate records removed
- The Effect of Video-Based Action Observation Training and Live Action Observation	- Talu B	Duplicate records removed
- Effectiveness of intensive motor learning approaches from working on a vertical	- Saad RA	Review
- A randomized-controlled trial of parent-administered interventions to improve	- Zanelli S	Review
- Benefits of inspiratory muscle training therapy in institutionalized adult people	- Martin-Nogueras AM	Not relevant to topic
- Efficacy of rehabilitation physiotherapy combined with brace correction in	- Li X	Not relevant to topic
- Effect of robotic-assisted gait training program on spatiotemporal gait	- Alhusaini AA	Not relevant to topic
- Repeated Transcranial Magnetic Stimulation Combined with Action Observation	- Lu Z	Not relevant to topic
- Effectiveness of virtual reality training compared to balance-specific training	- Hadian MR	Not relevant to topic
- Overground Gait Training With a Wearable Robot in Children With Cerebral Palsy: A	- Song MK	Not relevant to topic
- The effect of horse riding simulator on upper extremity skills, trunk control and	- Numanoğlu Akbaş A	Not relevant to topic
- The Acute Effects of Kinesio Taping on Drooling in Children with Cerebral Palsy:	- Aytar A	Not relevant to topic
- Improving trunk posture control in children with CP through a cable-driven	- Gaebler-Spira D	Not relevant to topic
- Effects of progressive functional ankle exercises in spastic cerebral palsy,	- Elbasan B	Not relevant to topic
- Randomised controlled trial of an online cognitive training program in	- Boyd RN	Not relevant to topic
- Clinical study on the safety and feasibility of AiWalker-K for lower limbs	- Zhu D	Not relevant to topic
- Robot-assisted gait training improves walking and cerebral connectivity in	- Sarret C	Not relevant to topic
- Hypercapnic hypoxia as a rehabilitation method for patients after ischemic	- Tregub PP	Review
- Comparison of the efficiency of transcutaneous electrical nerve stimulation and	- Tugtepe H	Not relevant to topic
- Back geometry and mobility function changes in cerebral palsy children after	- Aglan DAAA	Not relevant to topic
- Efficacy of Early Intervention for Infants With Cerebral Palsy in an LMIC: An	- Boyd RN	Not relevant to topic
- The effects of neurofeedback training for children with cerebral palsy and	- Chan PS	Not relevant to topic
- Effect of action observation training on the oral phase of swallowing in children	- Ghoreishi ZS	Not relevant to topic
- Training intensity of robot-assisted gait training in children with cerebral	- Sohn MK	Not relevant to topic
- The effect of structured supportive approach based on Kolcaba's comfort theory	- Çalişir H	Duplicate records removed
- Effect of core stabilization versus rebound therapy on balance in children with	- Kora AN	Not relevant to topic
- Effect of physical training on motor function of ambulant children with diplegia	- Abd El-Nabie WA	Not relevant to topic
- Changes Induced by Early Hand-Arm Bimanual Intensive Therapy Including Lower	- Bleyenheuft Y	Not relevant to topic
- Influence of aerobic exercise on inhibitory control of executive functions in	- Sabbahi A	Not relevant to topic
- Early developmental support for preterm infants based on exploratory behaviors: A	- Akçakaya NH	Not relevant to topic
- The effectiveness of dual task exercise training on balance, mobility, physical	- İmerci A	Not relevant to topic
- Fidelity of Delivery in a Multisite Randomized Clinical Trial of Intervention	- Boyd RN	Not relevant to topic
- Quality improvement interventions to increase the uptake of magnesium sulphate in	- Luyt K	Review
- Efficacy of Constraint-Induced Movement Therapy Versus Bimanual Intensive	- Wang TN	Not relevant to topic
- Motor training for young children with cerebral palsy: A single-blind randomized	- Jawad AF	Not relevant to topic
- Influence Of Rehacom System Programme On Hand Function In Spastic Hemiplegic	- Sherief AA	Not relevant to topic
- Effectiveness of the home-based training program Tele-UPCAT (Tele-monitored UPper	- Sgandurra G	Review
- Effect of Swiss Ball Stabilization Training on Trunk Control, Abdominal Muscle	- ShahAli S	Not relevant to topic
- Effects of Dual Task Training and Transcranial Direct Current Stimulation in	- Muszkat M	Not relevant to topic
- Eight weeks of proprioceptive neuromuscular facilitation stretching and static	- Tilp M	Not relevant to topic
- Effect of Whole-Body Vibration Exercise on Hamstrings-to-Quadriceps Ratio,	- Abdel-Aziem AA	Not relevant to topic
- Kindy Moves: the feasibility of an intensive interdisciplinary programme on goal	- Pool D	Not relevant to topic
- Exploring Temporospatial Gait Asymmetry, Dynamic Balance, and Locomotor Capacity	- Elfakharany MS	Not relevant to topic
- Effects of Intensive Versus Distributed Constraint-Induced Movement Therapy for	- Chen HL	Duplicate records removed
- Single-dose psilocybin for a treatment-resistant episode of major depression:	- Malievskaia E	Not relevant to topic
- Comparative effects of kinect-based versus therapist-based constraint-induced	- Chen HL	Not relevant to topic
- Evaluation of a computer game-assisted rehabilitation program for manual	- Naik N	Not relevant to topic
- The effects of functional electrical stimulation cycling on gait parameters in	- Tan AK	Not relevant to topic
- A Randomized Comparative Effectiveness Study of Reflexology, Sucrose, and Other	- Aybar ŞSŞ	Not relevant to topic
- Synergistic effect of functional strength training and cognitive intervention on	- Al-Nemr A	Not relevant to topic
- Use of Robot-Assisted Gait Training in Pediatric Patients with Cerebral Palsy in	- Adermann J	Not relevant to topic
- Effectiveness of virtual reality on functional mobility during treadmill training	- Grau S	Not relevant to topic
- Effects of intermittent aerobic training on exercise capacity, pulmonary	- Abdelbasset WK	Not relevant to topic
- Effects of 8 weeks functional training programme on posture control and	- Waris M	Not relevant to topic
- Development and Validation of a Deep Learning Method to Predict Cerebral Palsy	- Støen R	Not relevant to topic
- Construct validity, reliability, and responsiveness of the Wrist Position Sense	- Girdler S	Not relevant to topic
- Incontinence training in children with cerebral palsy: A prospective controlled	- Van Laecke E	Not relevant to topic
- Effect of a Virtual Reality-Mediated Gamified Rehabilitation Program on Upper	- Aydin AR	Not relevant to topic
- Active Videogame Training Combined with Conventional Therapy Alters Body	- Rocha NACF	Not relevant to topic
- Biofeedback assisted relaxation training and distraction therapy for pain in	- Morrow AM	Not relevant to topic
- Virtual reality combined with robot-assisted gait training to improve walking	- Zhao JF	Not relevant to topic
- Seating system for scoliosis in nonambulatory children with cerebral palsy: a	- Aydin AR	Not relevant to topic
- Effect of a structured aqua-plyometric exercise program on postural control and	- Abonour AA	Not relevant to topic
- Early, Intensive, Lower Extremity Rehabilitation Shows Preliminary Efficacy After	- Yang JF	Not relevant to topic
- Effectiveness of action observation therapy based on virtual reality technology	- De Tanti A	Not relevant to topic
- The Cognitive Orientation to daily Occupational Performance (CO-OP) Approach is	- Öhrvall AM	Review
- Effectiveness of Functional Electrical Stimulation - Cycling Treatment in	- Umay E	Review
- How does treadmill training contribute to botulinum toxin application plus	- Akyüz EÜ	Review
- Program for the Education and Enrichment of Relational Skills for adolescents	- Sakzewski L	Review
- Effect of Equine-Assisted Activities and Therapies on Cardiorespiratory Fitness	- Kwon JY	Review
- Comparing the effects of modified constraint-induced movement therapy and	- Günel MK	Review
- Supporting Ultra Poor People with Rehabilitation and Therapy among families of	- Khandaker G	Review
- Accommodating variable-resistance exercise enhance weight-bearing/gait symmetry	- Elshafey MA	Review
- Aerobic Responses to FES-Assisted and Volitional Cycling in Children with	- Lee SCK	Review
- Effects of additional inspiratory muscle training on mobility capacity and	- Karthikbabu S	Review
- The Efficacy of Two Models of Intensive Upper Limb Training on Health-Related	- Alkan H	Review
- The effect of motor imagery training on individuals with unilateral cerebral	- Öztürk Y	Duplicate records removed
- [Effect of acupuncture combined with rehabilitation training on cognitive	- Xu B	Duplicate records removed
- The effect of a low-load plyometric running intervention on leg stiffness in	- Morris S	Review
- Predictors of Treatment Response to Progressive Resistance Training for	- Ryan J	Not relevant to topic
- Task-specific training for bicycle-riding goals in ambulant children with	- Spittle AJ	Not relevant to topic
- Effectiveness of a Multi-Modal Exercise Program Incorporating Plyometric and	- Abd El-Nabie WA	Not relevant to topic
- Nonimmersive Virtual Reality as Complementary Rehabilitation on Functional	- Rocha NACF	Not relevant to topic
- Exergaming improves balance in children with spastic cerebral palsy with low	- Buizer AI	Not relevant to topic
- Value of Rehabilitation Training for Children with Cerebral Palsy Diagnosed and	- Yan Y	Not relevant to topic
- Effect of Physical Guidance on Learning a Tracking Task in Children with Cerebral	- Ardigò LP	Not relevant to topic
- Sit-to-stand training for self-care and mobility in children with cerebral palsy:	- Taylor NF	Not relevant to topic
- Stretch-shortening cycle exercises can efficiently optimize gait-symmetry and	- Elbanna MF	Not relevant to topic
- The Effects of Neurodevelopmental Therapy on Feeding and Swallowing Activities in	- Aktaş G	Not relevant to topic
- An Accessible Training Device for Children With Cerebral Palsy.	- Chiu WH	Not relevant to topic
- Add-on Home-Centered Activity-Based Therapy vs Conventional Physiotherapy in	- Singhi P	Not relevant to topic
- The Effects of Basic Photography Education on Quality of Life, Self-Esteem, Life	- Kapıkıran Ş	Not relevant to topic
- Effect of oral sensorimotor stimulation on oropharyngeal dysphagia in children	- Abd El-Nabie WA	Not relevant to topic
- Educating caregivers of persons with cerebral palsy in night-time postural care:	- Snow L	Not relevant to topic
- Exploration and Validation of Behavioral Pain Measures and Physiological Pain	- Hush JM	Not relevant to topic
- Personalized balance games for children with cerebral palsy: A pilot study.	- Puig D	Review
- Commercial Exergaming in Home-Based Pediatric Constraint-Induced Therapy: A	- Chen HL	Not relevant to topic
- Lower Limb Sensorimotor Training (LoSenseT) for Children and Adolescents with	- de Campos AC	Not relevant to topic
- Comparison of sports skills movement training to lower limb strength training for	- Wright FV	Not relevant to topic
- Virtual reality rehabilitation in children with brain injury: a randomized	- Rha DW	Review
- Slackline Training in Children with Spastic Cerebral Palsy: A Randomized Clinical	- Santos L	Not relevant to topic
- Locomotor and robotic assistive gait training for children with cerebral palsy.	- Elliott C	Not relevant to topic
- The effect of side-alternating vibration therapy on mobility and health outcomes	- Gusso S	Not relevant to topic
- Functional electrical stimulation cycling, goal-directed training, and adapted	- Carty CP	Review
- Effect of robot-assisted gait training on motor functions in adolescent and young	- Kollár B	Not relevant to topic
- Effects of plyometric exercises on muscle-activation strategies and	- Elnaggar RK	Not relevant to topic
- Effects of Kinect Video Game Training on Lower Extremity Motor Function, Balance,	- Lee G	Not relevant to topic
- Aquatic high intensity interval training to improve aerobic capacity is feasible	- Hill K	Not relevant to topic
- A 12-week exercise program improves functional status in postmenopausal	- GopČeviĆ KR	Not relevant to topic
- [Therapeutic effect of scalp acupuncture combined with rehabilitation training on	- Wang YM	Not relevant to topic
- Kinematic and Somatosensory Gains in Infants with Cerebral Palsy After a	- Heathcock J	Duplicate records removed
- Hand-arm bimanual intensive therapy and daily functioning of children with	- BrandÃo MB	Not relevant to topic
- Intensive upper extremity training improved whole body movement control for	- Gordon AM	Not relevant to topic
- A web-based daily care training to improve the quality of life of mothers of	- Hosseinzadeh S	Not relevant to topic
- [Effect of Baixiao moxibustion at meridian sinew nodal points on upper limb motor	- Wang PQ	Review
- Gait improvements by assisting hip movements with the robot in children with	- Yamada S	Not relevant to topic
- SPORTS STARS: a practitioner-led, peer-group sports intervention for ambulant	- Johnston LM	Not relevant to topic
- Effects of combining constraint-induced movement therapy and action-observation	- Feys H	Not relevant to topic
- Progressive resistance training for adolescents with cerebral palsy: the STAR	- Levin W	Not relevant to topic
- [Clinical effect of functional chewing training in treatment of oral motor	- Zhang YP	Not relevant to topic
- [Effect of Biofeedback Combined with Task-oriented Training on Hand Function,	- Zhu TT	Not relevant to topic
- Use of Shear Wave Elastography for Quantitative Assessment of Muscle Stiffness	- Yilmaz F	Not relevant to topic
- Effectiveness of different parenting interventions on oral hygiene of cerebral	- Kapoor S	Not relevant to topic
- Lessons learned from conducting a pragmatic, randomized, crossover trial on	- van Hedel HJA	Review
- The effect of a running training intervention on ankle power generation in	- Morris S	Not relevant to topic
- Effects of auditovisual feedback on eye-hand coordination in children with	- ElKholi S	Not relevant to topic
- Investigation of the effect of sensorimotor exercises on proprioceptive	- Sedighi M	Not relevant to topic
- Effects of 12-Week Exercise Program on Enzyme Activity of Serum Matrix	- Lazović M	Not DDT
- Intensive Unimanual Training Leads to Better Reaching and Head Control than	- Gordon AM	Not relevant to topic
- Safety and Efficacy of RimabotulinumtoxinB for Treatment of Sialorrhea in Adults:	- Espay AJ	Not relevant to topic
- Effect of task-oriented training on balance and motor function of ambulant	- Adeniyi AF	Not relevant to topic
- Improving spatiotemporal gait parameters in spastic diplegic children using	- Elkholy HH	Review
- Low-Intensity vs High-Intensity Home-Based Treadmill Training and Walking	- Bjornson K	Not relevant to topic
- [Efficacy of acupuncture for spastic cerebral palsy in infancy stage].	- Du Y	Not relevant to topic
- Combined Effects of Mirror Therapy and Exercises on the Upper Extremities in	- Soylu AR	Not relevant to topic
- Preliminary Study of the Effect of Training With a Gaming Balance Board on	- Hsieh HC	Review
- Effectiveness of Lower-Extremity Functional Training (LIFT) in Young Children	- Moreau NG	Not relevant to topic
- Augmented Biofeedback Training with Physical Therapy Improves Visual-Motor	- ElKholi SM	Review
- Community-Based Upper Extremity Power Training for Youth with Cerebral Palsy: A	- Moreau NG	Not relevant to topic
- The Effects of Functional Progressive Strength and Power Training in Children	- Soylu AR	Not relevant to topic
- Stretching and Progressive Resistance Exercise in Children With Cerebral Palsy: A	- Holm I	Not relevant to topic
- Effect of a Combined Stretching and Strength Training Program on Gait Function in	- Holm I	Not relevant to topic
- Randomised controlled trial of a novel online cognitive rehabilitation programme	- Sheffield J	Not relevant to topic
- Robot Reinforcement and Error-Based Movement Learning in Infants With and Without	- Fagg AH	Not relevant to topic
- Effects of Radial Shockwave Therapy and Orthotics Applied with Physical Training	- Abd-Elmonem AM	Not relevant to topic
- Leap Motion Controller-based training for upper extremity rehabilitation in	- Kasapcopur O	Not relevant to topic
- The effect of combined functional anaerobic and strength training on treadmill	- Barber LA	Not relevant to topic
- Children with Hemiparesis Arm and Movement Project (CHAMP): protocol for a	- Conaway M	Not relevant to topic
- Effectiveness of Modified Constraint-Induced Movement Therapy Compared With	- Gross-Tsur V	Not relevant to topic
- Sensorimotor Robotic Measures of tDCS- and HD-tDCS-Enhanced Motor Learning in	- Kirton A	Not relevant to topic
- Is sensory-level electrical stimulation effective in cerebral palsy children with	- Unlu Akyuz E	Not relevant to topic
- The effect of interactive computer play on balance and functional abilities in	- Butler PB	Not relevant to topic
- Effects of backward-downhill treadmill training versus manual static	- Arampatzis A	Not relevant to topic
- Auditory stimulation improves motor function and caretaker burden in children	- Elnatan D	Not relevant to topic
- Does Home-Based Progressive Resistance or High-Intensity Circuit Training Improve	- Svehlik M	Not relevant to topic
- Evaluation of the effectiveness of a custom-made toothbrush in maintaining oral	- Joseph RM	Not relevant to topic
- Standing frames for children with cerebral palsy: a mixed-methods feasibility	- Cadwgan J	Not DDT
- Effects of a Gaming Platform on Balance Training for Children With Cerebral	- Hsieh HC	Review
- [Effect of acupuncture at proximal and distal acupoints combined with	- Lin J	Not relevant to topic
- Effects of Botulinum Toxin A Injection on Ambulation Capacity in Patients with	- Şenel K	Not relevant to topic
- Effectiveness of Cognitive Orientation to daily Occupational Performance over and	- Galea C	Not relevant to topic
- Trunk endurance and gait changes after core stability training in children with	- El Shemy SA	Not relevant to topic
- [Effect of suspension exercise training on motor and balance functions in	- Tong P	Not relevant to topic
- [Effects of intradermal needling on core muscle stability in children with	- Wang C	Not relevant to topic
- Effect of Wii training on hand function in children with hemiplegic cerebral	- El-Banna MF PhD, PT	Not relevant to topic
- The Cognitive Orientation to daily Occupational Performance (CO-OP) Approach:	- Froude E	Not relevant to topic
- Effects of live and video form action observation training on upper limb function	- Yoo WG	Not relevant to topic
- Short-burst interval treadmill training walking capacity and performance in	- Bodkin AW	Not relevant to topic
- The long-term effects of conductive education courses in young children with	- Jahnsen R	Not relevant to topic
- Functional Anaerobic and Strength Training in Young Adults with Cerebral Palsy.	- Barber LA	Review
- Genetic Variation, Magnesium Sulfate Exposure, and Adverse Neurodevelopmental	- Caritis SN	Not relevant to topic
- Addition of an educational programme for primary caregivers to rehabilitation	- Gomes Neto M	Not relevant to topic
- Neurologic music therapy in upper-limb rehabilitation in children with severe	- Santonja-Medina F	Not relevant to topic
- Bike skills training for children with cerebral palsy: protocol for a randomised	- Spittle AJ	Not relevant to topic
- The effect of a practical nutrition education programme on feeding skills of	- Massawe A	Not relevant to topic
- Reduction of Pain Sensitivity after Somatosensory Therapy in Children with Autism	- Montoya P	Not relevant to topic
- Trial of Contralateral Seventh Cervical Nerve Transfer for Spastic Arm Paralysis.	- Xu WD	Not relevant to topic
- Effect of Transcranial Direct Current Stimulation of Motor Cortex in Cerebral	- Santos Oliveira C	Not relevant to topic
- Does Dosage Matter? A Pilot Study of Hand-Arm Bimanual Intensive Training (HABIT)	- Gordon AM	Not relevant to topic
- [Scalp acupuncture for epileptiform discharges of children with cerebral palsy].	- Luo G	Not relevant to topic
- [Acupuncture based on nourishing spleen and kidney and dredging the governor	- Jin B	Not relevant to topic
- Multicentre prospective randomised single-blind controlled study protocol of the	- Dan B	Not relevant to topic
- The effectiveness of Baby-CIMT in infants younger than 12 months with clinical	- Krumlinde-Sundholm L	Not relevant to topic
- Effect of robotic-assisted gait rehabilitation on dynamic equilibrium control in	- Bredin J	Not relevant to topic
- Immediate effect of a functional wrist orthosis for children with cerebral palsy	- Galea C	Not relevant to topic
- Evaluation of a self-administered transcutaneous electrical stimulation concept	- Sandsjö L	Review
- Changes in spectroscopic biomarkers after transcranial direct current stimulation	- Kirton A	Not relevant to topic
- Use of virtual reality intervention to improve reaction time in children with	- Bagherzadeh F	Not relevant to topic
- A randomised controlled trial of a web-based multi-modal therapy program to	- Boyd RN	Not relevant to topic
- The effect of a running intervention on running ability and participation in	- Allison G	Not relevant to topic
- Effects of a conductive education course in young children with cerebral palsy:A	- Jahnsen R	Not relevant to topic
- The effect of reflexology upon spasticity and function among children with	- Zincir H	Not relevant to topic
- MiYoga: a randomised controlled trial of a mindfulness movement programme based	- Boyd RN	Not relevant to topic
- Task-Specific and Functional Effects of Speed-Focused Elliptical or	- Alter KE	Not relevant to topic
- Effects of the Integration of Dynamic Weight Shifting Training Into Treadmill	- Zhang Y	Not relevant to topic
- Effects of a single session of transcranial direct current stimulation on upper	- Oliveira C	Not relevant to topic
- Home-based Nintendo Wii training to improve upper-limb function in children ages	- Lloyd M	Not relevant to topic
- Robotic Resistance Treadmill Training Improves Locomotor Function in Children	- Arora P	Not relevant to topic
- Clown-care reduces pain in children with cerebral palsy undergoing recurrent	- Pollak Y	Review
- Effects of Antigravity Treadmill Training on Gait, Balance, and Fall Risk in	- El-Shamy SM	Duplicate records removed
- The effect of weight bearing on bone mineral density and bone growth in children	- Im SH	Not relevant to topic
- Effectiveness of robot-assisted gait training in children with cerebral palsy: a	- van Hedel HJ	Not relevant to topic
- The cost-effectiveness of a web-based multimodal therapy for unilateral cerebral	- Scuffham P	Not relevant to topic
- Popliteal block for lower limb surgery in children with cerebral palsy: effect on	- Bakir M	Not relevant to topic
- Intensive upper- and lower-extremity training for children with bilateral	- Gordon AM	Not relevant to topic
- AbobotulinumtoxinA (Dysport(®)) Improves Function According to Goal Attainment in	- Delgado MR	Not relevant to topic
- Effects of spinal cord stimulation on motor functions in children with cerebral	- Moshonkina TR	Review
- Effect of a Primary Care Walking Intervention with and without Nurse Support on	- Cook DG	Not relevant to topic
- An aerobic exercise program for young people with cerebral palsy in specialist	- Shields N	Not relevant to topic
- The functional effect of segmental trunk and head control training in	- Sonne-Holm S	Not relevant to topic
- Effects of Combined Exercise Training on Functional Performance in Children With	- Yamauchi J	Not relevant to topic
- Structured skill practice during intensive bimanual training leads to better	- Gordon AM	Review
- Caregiver-directed home-based intensive bimanual training in young children with	- Gordon AM	Not relevant to topic
- Effect of a new treatment protocol called Functional Chewing Training on chewing	- Karaduman AA	Not relevant to topic
- Dance Improves Functionality and Psychosocial Adjustment in Cerebral Palsy: A	- DeSantana JM	Not relevant to topic
- Efficacy of the small step program in a randomised controlled trial for infants	- Löwing K	Not relevant to topic
- Effects of Nintendo Wii-Fit(®) video games on balance in children with mild	- Razak Ozdincler A	Review
- Parenting acceptance and commitment therapy: a randomised controlled trial of an	- Boyd RN	Not DDT
- [Effects of virtual reality training on limb movement in children with spastic	- Chen XH	Not relevant to topic
- Strength Training for Adolescents with cerebral palsy (STAR): study protocol of a	- Korff T	Not relevant to topic
- Randomized controlled trial of a web-based multi-modal therapy program for	- Boyd RN	Not relevant to topic
- Effect of Transcranial Direct Current Stimulation Combined With Virtual Reality	- Santos Oliveira C	Not relevant to topic
- The Effect of Vestibular Stimulation on Motor Functions of Children With Cerebral	- Morelli D	Not relevant to topic
- Child-Focused and Context-Focused Behaviors of Physical and Occupational	- Jongmans MJ	Not relevant to topic
- A Single Session of Mirror-based Tactile and Motor Training Improves Tactile	- Moseley GL	Not relevant to topic
- Transcranial direct current stimulation combined with upper limb functional	- Oliveira CS	Not relevant to topic
- Training postural control and sitting in children with cerebral palsy: Kinesio	- Ersöz M	Not relevant to topic
- Impact of loaded sit-to-stand exercises at different speeds on the physiological	- Takaki K	Not relevant to topic
- Effectiveness of backward walking training on walking ability in children with	- El-Basatiny HM	Not relevant to topic
- Teaching phonics to groups of middle school students with autism, intellectual	- Jerome M	Not relevant to topic
- Randomized controlled trial of web-based multimodal therapy for children with	- Boyd RN	Not relevant to topic
- Evaluation of the effectiveness of robotic gait training and gait-focused	- Wright FV	Not relevant to topic
- Prolonged latency of preterm prelabour rupture of membranes and	- Gyamfi-Bannerman C	Not relevant to topic
- Treadmill training with an incline reduces ankle joint stiffness and improves	- Nielsen JB	Not relevant to topic
- Transcranial Direct-Current Stimulation Can Enhance Motor Learning in Children.	- Kirton A	Review
- Single blind randomised controlled trial of GAME (Goals - Activity - Motor	- Badawi N	Not relevant to topic
- Change in Pulmonary Function after Incentive Spirometer Exercise in Children with	- Park ES	Not relevant to topic
- Home-Based Versus Laboratory-Based Robotic Ankle Training for Children With	- Zhang LQ	Not relevant to topic
- [Effect of botulinum toxin A injection in the treatment of gastrocnemius	- Zhao YX	Not relevant to topic
- Short-term balance training with computer-based feedback in children with	- Senthil KD	Not relevant to topic
- A randomized controlled trial of web-based training to increase activity in	- Boyd RN	Not relevant to topic
- Benefits and Enjoyment of a Swimming Intervention for Youth With Cerebral Palsy:	- Sanders R	Not relevant to topic
- Skilled Bimanual Training Drives Motor Cortex Plasticity in Children With	- Gordon AM	Not relevant to topic
- Effect of body-weight suspension training versus treadmill training on gross	- Al-Johany AA	Review
- AbobotulinumtoxinA for Equinus Foot Deformity in Cerebral Palsy: A Randomized	- Picaut P	Not relevant to topic
- Parenting Intervention Combined With Acceptance and Commitment Therapy: A Trial	- Boyd RN	Not relevant to topic
- Younger Children with Cerebral Palsy Respond Better Than Older Ones to	- Wu KP	Review
- Muscle Recruitment and Coordination following Constraint-Induced Movement Therapy	- Chen Y	Review
- Analgesia by cooling vibration during venipuncture in children with cognitive	- Barbi E	Not relevant to topic
- Behavior During Tethered Kicking in Infants With Periventricular Brain Injury.	- Madhavan S	Duplicate records removed
- Mitii™ ABI: study protocol of a randomised controlled trial of a web-based	- Scuffham PA	Not relevant to topic
- Does Stepping Stones Triple P plus Acceptance and Commitment Therapy improve	- Sofronoff K	Not relevant to topic
- Use of prism adaptation in children with unilateral brain lesion: Is it feasible?	- Hatem SM	Not relevant to topic
- FAST CP: protocol of a randomised controlled trial of the efficacy of a 12-week	- Barber LA	Not relevant to topic
- The effects of progressive resistance training on daily physical activity in	- Taylor NF	Duplicate records removed
- Prem Baby Triple P: a randomised controlled trial of enhanced parenting capacity	- Jardine L	Not relevant to topic
- [Effect of acupuncture on early cerebral palsy infants with parafunctional	- Liu Y	Not relevant to topic
- Optimising motor learning in infants at high risk of cerebral palsy: a pilot	- Badawi N	Not relevant to topic
- Cost-utility of a lifestyle intervention in adolescents and young adults with	- Roebroeck M	Not relevant to topic
- Over ground walking and body weight supported walking improve mobility equally in	- Barr C	Not relevant to topic
- Effects of anodal transcranial direct current stimulation combined with virtual	- Oliveira CS	Not relevant to topic
- Effects of an eight-week whole body vibration on lower extremity muscle tone and	- Ju YY	Not relevant to topic
- Parental experiential avoidance as a potential mechanism of change in a parenting	- Sofronoff K	Not relevant to topic
- Hand and Arm Bimanual Intensive Therapy Including Lower Extremity (HABIT-ILE) in	- Gordon AM	Not relevant to topic
- Comparison of dosage of intensive upper limb therapy for children with unilateral	- Boyd RN	Review
- The safety and feasibility of an intervention to improve balance dysfunction in	- McGinley J	Not relevant to topic
- A lifestyle intervention improves fatigue, mental health and social support among	- Roebroeck ME	Not relevant to topic
- Can a lifestyle intervention programme improve physical behaviour among	- Van Den Berg-Emons R	Review
- GAME (Goals - Activity - Motor Enrichment): protocol of a single blind randomised	- Badawi N	Not relevant to topic
- Mastery motivation: a way of understanding therapy outcomes for children with	- Boyd RN	Not relevant to topic
- Effect of backward walking training on postural balance in children with	- Abdel-Aziem AA	Not relevant to topic
- [Impacts on the lower limb motor function in children with spastic cerebral palsy	- Xiong YH	Not relevant to topic
- [Randomized controlled clinical trials of individualized treatment of cerebral	- Zhang HY	Duplicate records removed
- Effect of transcranial direct-current stimulation combined with treadmill	- Oliveira CS	Not relevant to topic
- Transcranial direct current stimulation during treadmill training in children	- Santos Oliveira C	Not relevant to topic
- Can a lifestyle intervention improve physical fitness in adolescents and young	- van den Berg-Emons R	Not relevant to topic
- Effectiveness of functional hand splinting and the cognitive orientation to	- Lannin N	Not RCT
- Effects of neuromuscular electrical stimulation on the wrist and finger flexor	- Özgirgin N	Not relevant to topic
- Do children with cerebral palsy benefit from computerized working memory	- Skranes J	Not relevant to topic
- Efficacy of constraint-induced movement therapy and bimanual training in children	- Gordon AM	Not relevant to topic
- Efficacy of baby-CIMT: study protocol for a randomised controlled trial on	- Tedroff K	Not relevant to topic
- Effect of postural balance training on gait parameters in children with cerebral	- El-Basatiny HM	Not relevant to topic
- Physical activity stimulation program for children with cerebral palsy did not	- Dallmeijer AJ	Not relevant to topic
- Upper limb training using Wii Sports Resort for children with hemiplegic cerebral	- Lee HM	Not relevant to topic
- The clinical impact of orthotic correction of lower limb rotational deformities	- Abd El-Kafy EM	Not relevant to topic
- [Treatment of cerebral palsy children by integrative medical sequential method: a	- Zhao XY	Not relevant to topic
- Upper-limb position sense deficits in adults with cerebral palsy.	- Brown SH	Not relevant to topic
- Improvement of upper extremity motor control and function after home-based	- Hong WH	Not relevant to topic
- Interventions to reduce behavioral problems in children with cerebral palsy: an	- Boyd RN	Not relevant to topic
- [Early multi-disciplinary intervention reduces neurological disability in	- Mao H	Not relevant to topic
- [Clinical trials of acupuncture intervention combined with sitting training for	- Du F	Not relevant to topic
- Telehealth weight management intervention for adults with physical disabilities:	- Gerber BS	Not relevant to topic
- The relationship between multiple developmental difficulties in very low birth	- Nollet F	Not relevant to topic
- A KT intervention including the evidence alert system to improve clinician's	- Lord S	Not relevant to topic
- Effect of transcranial direct current stimulation combined with gait and mobility	- Oliveira CS	Not relevant to topic
- [Effect of acupuncture combined language training on cerebral palsy children with	- Dong XL	Not relevant to topic
- The effectiveness of a physical activity stimulation programme for children with	- Dallmeijer AJ	Not relevant to topic
- A randomized controlled trial of group Stepping Stones Triple P: a	- Sanders M	Not relevant to topic
- Effect of balance training on postural balance control and risk of fall in	- Abd El Kafy EM	Not relevant to topic
- Treadmill training in moderate risk preterm infants promotes stepping	- Ulrich D	Not relevant to topic
- The effect of random or sequential presentation of targets during robot-assisted	- Krebs HI	Not relevant to topic
- The effect of feedback respiratory training on pulmonary function of children	- Kim K	Not relevant to topic
- Randomized trial of observation and execution of upper extremity actions versus	- Cioni G	Not relevant to topic
- Modified constraint-induced movement therapy versus intensive bimanual training	- Wiedemann B	Not relevant to topic
- Clinical observation on treatment of clearing the Governor Vessel and refreshing	- Fu WJ	Not relevant to topic
- COMBIT: protocol of a randomised comparison trial of COMbined modified constraint	- Rose S	Not relevant to topic
- Percutaneous endoscopic gastrostomy in children: Is early feeding safe?	- Artan R	Not relevant to topic
- A home-based program using patterned sensory enhancement improves resistance	- Shieh JY	Review
- Effects of home-based locomotor treadmill training on gross motor function in	- Mansoor JK	Not relevant to topic
- Effect of treadmill gait training on static and functional balance in children	- Oliveira CS	Not relevant to topic
- A comparison of treadmill training and overground walking in ambulant children	- Oliveira CS	Not relevant to topic
- Effect of a trunk-targeted intervention using vibration on posture and gait in	- Stark C	Not relevant to topic
- Effects of task-specific training on functional ability in children with mild to	- Siritaratiwat W	Not relevant to topic
- [Spatial-temporal analysis and clinical findings of gait: comparison of two	- Arellano-Saldaña ME	Not relevant to topic
- Treadmill training with partial body weight support compared with conventional	- Chow DH	Not relevant to topic
- Effect of whole body vibration training on mobility in children with cerebral	- Chon SC	Not relevant to topic
- Differential adaptations of muscle architecture to high-velocity versus	- Marlow N	Review
- Motor learning curve and long-term effectiveness of modified constraint-induced	- Geurts AC	Not CP patients
- The effect of toothbrush design on the ability of nurses to brush the teeth of	- Ashkenazi M	Review
- Effects of modified constraint-induced movement therapy in virtual environment on	- Goharpey S	Not relevant to topic
- Can balance in children with cerebral palsy improve through use of an activity	- Lygnegård F	Not relevant to topic
- Functional impact of constraint therapy and bimanual training in children with	- Mancini MC	Not relevant to topic
- Efficacy of home-based virtual cycling training on bone mineral density in	- Hong WH	Not relevant to topic
- The effect of the Nintendo Wii Fit on balance control and gross motor function of	- Jelsma-Smit D	Not relevant to topic
- Effect of therapist-based constraint-induced therapy at home on motor control,	- Wu CY	Not relevant to topic
- Psychological adjustment and levels of self esteem in children with visual-motor	- Ratzon NZ	Not relevant to topic
- Combining strength training and botulinum neurotoxin intervention in children	- Reid S	Not relevant to topic
- The effect of treadmill training on gross motor function and walking speed in	- Koutsouki D	Not relevant to topic
- Can a six-week exercise intervention improve gross motor function for	- Edelman N	Not relevant to topic
- Randomized controlled trial assessing participation and quality of life in a	- Tucker C	Not relevant to topic
- Neurorehabilitation with versus without resistance training after botulinum toxin	- Sonne-Holm S	Not relevant to topic
- Unimanual and bimanual intensive training in children with hemiplegic cerebral	- Facchin P	Not relevant to topic
- Effects on motor development of kicking and stepping exercise in preterm infants	- Zhou XJ	Not relevant to topic
- Muscle strength enhancement following home-based virtual cycling training in	- Chen CY	Review
- Impact of intensive upper limb rehabilitation on quality of life: a randomized	- Boyd RN	Not relevant to topic
- Ambulatory activity of children with cerebral palsy: which characteristics are	- Dallmeijer AJ	Not relevant to topic
- Study protocol: an early intervention program to improve motor outcome in preterm	- Kaaresen PI	Not relevant to topic
- Differential effects of rhythmic auditory stimulation and neurodevelopmental	- Cho SR	Not relevant to topic
- Efficacy of constraint-induced therapy on functional performance and	- Chen CY	Not relevant to topic
- Gait improvement in patients with cerebral palsy by visual and auditory feedback.	- Lenger R	Not relevant to topic
- Effects of functional electrical stimulation on trunk control in children with	- Ozgirgin N	Not relevant to topic
- Effectiveness of functional progressive resistance exercise training on walking	- Dallmeijer AJ	Not relevant to topic
- Secondary mediation and regression analyses of the PTClinResNet database:	- Lane CJ	Review
- [Randomized controlled clinical trials for acupuncture treatment of spastic	- Wu PC	Not relevant to topic
- Multisite trial comparing the efficacy of constraint-induced movement therapy	- Fedrizzi E	Not relevant to topic
- Upper limb children action-observation training (UP-CAT): a randomised controlled	- Cioni G	Not relevant to topic
- Bimanual training and constraint-induced movement therapy in children with	- Charles JR	Not relevant to topic
- An ecological approach of Constraint Induced Movement Therapy for 2-3-year-old	- Krumlinde-Sundholm L	Not relevant to topic
- Effects of a supported speed treadmill training exercise program on impairment	- Engsberg JR	Not DDT
- Focus on function: a cluster, randomized controlled trial comparing child- versus	- Galuppi B	Not relevant to topic
- Context therapy: a new intervention approach for children with cerebral palsy.	- Galuppi B	Not relevant to topic
- Whole-body hypothermia for term and near-term newborns with hypoxic-ischemic	- Doyle LW	Not relevant to topic
- Best responders after intensive upper-limb training for children with unilateral	- Boyd RN	Not relevant to topic
- Participation outcomes in a randomized trial of 2 models of upper-limb	- Boyd RN	Not CP patients
- Equivalent retention of gains at 1 year after training with constraint-induced or	- Boyd RN	Not relevant to topic
- Randomized trial of constraint-induced movement therapy and bimanual training on	- Boyd RN	Not relevant to topic
- Single-event multilevel surgery in children with spastic diplegia: a pilot	- Graham HK	Not relevant to topic
- Lycra arm splints in conjunction with goal-directed training can improve movement	- Elliott BC	Not relevant to topic
- Implementation of constraint-induced movement therapy for young children with	- Eliasson AC	Not relevant to topic
- Association between isometric muscle strength and gait joint kinetics in	- Taylor NF	Not relevant to topic
- Learn 2 Move 16-24: effectiveness of an intervention to stimulate physical	- van den Berg-Emons RJ	Not relevant to topic
- Modified Constraint-Induced Movement Therapy combined with Bimanual Training	- Geurts AC	Not relevant to topic
- LEARN 2 MOVE 7-12 years: a randomized controlled trial on the effects of a	- Dallmeijer AJ	Not relevant to topic
- Pedometer-based gait training in children with spastic hemiparetic cerebral	- Abd-elwahab MS	Not relevant to topic
- The effectiveness of task-oriented intervention and trunk restraint on upper limb	- Levin MF	Not relevant to topic
- A robotic wheelchair trainer: design overview and a feasibility study.	- Reinkensmeyer DJ	Not relevant to topic
- The effects of Internet-based home training on upper limb function in adults with	- Hurvitz EA	Not relevant to topic
- Adapted version of constraint-induced movement therapy promotes functioning in	- Fonseca ST	Not relevant to topic
- Effect of addition of botulinum toxin-A to standardized therapy for dynamic	- Smits-Engelsman BC	Review
- The effect of individually defined physiotherapy in children with cerebral palsy	- Desloovere K	Not relevant to topic
- Brain research to ameliorate impaired neurodevelopment--home-based intervention	- Carlo W	Not relevant to topic
- Effectiveness of modified constraint-induced movement therapy in children with	- Geurts AC	Not relevant to topic
- Study of the therapeutic effects of an advanced hippotherapy simulator in	- Casas R	Not relevant to topic
- Efficacy of partial body weight-supported treadmill training compared with	- Foley S	Not relevant to topic
- An internet-based physical activity intervention for adolescents with cerebral	- Lane AE	Not relevant to topic
- Effectiveness of functional progressive resistance exercise strength training on	- Dallmeijer AJ	Not relevant to topic
- INCITE: A randomised trial comparing constraint induced movement therapy and	- Jackson GD	Not relevant to topic
- Effects of magnesium sulphate on intraoperative neuromuscular blocking agent	- Do SH	Review
- A modified constraint-induced movement therapy (CIT) program improves paretic arm	- Faccioli S	Not relevant to topic
- [Application of exercise therapy on rehabilitation after selective posterior	- Chen J	Not relevant to topic
- Neuromuscular adaptations to eccentric strength training in children and	- Lloyd D	Not relevant to topic
- Effects of task-oriented training on mobility function in children with cerebral	- Godwin EM	Not relevant to topic
- The effects of a 'home-based' task-oriented exercise programme on motor and	- Meyer S	Not relevant to topic
- Neuromuscular electrical stimulation of the gluteus medius improves the gait of	- Al-Khatrawi WM	Duplicate records removed
- [Effect of conductive education combined with Frenkel training on balance	- Li XY	Not relevant to topic
- Botulinum toxin-a in children with congenital spastic hemiplegia does not improve	- Smits-Engelsman BC	Not relevant to topic
- Lower limb strength training in children with cerebral palsy--a randomized	- Becher JG	Not relevant to topic
- [Massage manipulation of supplementing marrow and kneading tendon in treating 30	- Dong YF	Not relevant to topic
- [Randomized controlled study on AMIE methods for treatment of movement disorder	- Chen MJ	Not relevant to topic
- Group-based task-related training for children with cerebral palsy: a pilot	- Galea MP	Review
- Exercise training program in children and adolescents with cerebral palsy: a	- Takken T	Not relevant to topic
- [Clinical study of the treatment of infant cerebral palsy with warm-reinforcing	- Hao JD	Not relevant to topic
- Recovery of muscle strength following multi-level orthopaedic surgery in diplegic	- Theologis T	Not relevant to topic
- [Effect of acupuncture-moxibustion combined with nerve growth factor on	- Zhang HY	Not relevant to topic
- A randomized, controlled trial of a home-based intervention program for children	- Reddihough DS	Review
- The effects of methylphenidate on the classroom behavior of elementary school-age	- Hoch J	Not relevant to topic
- [Effects of acupuncture on quality of life in children with spastic cerebral	- Ma MM	Not relevant to topic
- Increasing ankle strength to improve gait and function in children with cerebral	- Collins DR	Not relevant to topic
- Oral baclofen in children with cerebral palsy: a double-blind cross-over pilot	- O'Flaherty S	Review
- Whole-body vibration training compared with resistance training: effect on	- Julin P	Not relevant to topic
- Strength training in adolescent learners with cerebral palsy: a randomized	- Frieg A	Not relevant to topic
- Functional electrical stimulation changes dynamic resources in children with	- Wagenaar RC	Not relevant to topic
- Effects of a postoperative strength-training program on the walking ability of	- Döderlein L	Not relevant to topic
- Comparison of efficacy of Adeli suit and neurodevelopmental treatments in	- Lahat E	Review
- A comparison of goal attainment scaling and the Canadian Occupational Performance	- Lowe K	Not relevant to topic
- Global and specific behavioral measures of pain in children with cerebral palsy.	- von Baeyer CL	Not relevant to topic
- Effect of rater training on reliability of Melbourne Assessment of Unilateral	- Wallen M	Not relevant to topic
- Efficacy of constraint-induced movement therapy for children with cerebral palsy	- Echols K	Not relevant to topic
- Effects of biofeedback treatment on gait in children with cerebral palsy.	- Alican D	Review
- School-age outcomes of very low birth weight infants in the indomethacin	- Ment LR	Not relevant to topic
- Effect of task context on reaching performance in children with spastic	- Vermeer A	Not relevant to topic
- The effectiveness of a hands-free environmental control system for the profoundly	- Kirkup L	Not relevant to topic
- Effects of a functional therapy program on motor abilities of children with	- Helders PJ	Not relevant to topic
- A randomized controlled trial of alternative modes of service provision to young	- Khan NZ	Not relevant to topic
- Efficacy of programmes based on Conductive Education for young children with	- Catanese T	Not relevant to topic
- A submaximal all-extremity exercise test to predict maximal oxygen consumption.	- Klein RM	Not relevant to topic
- Neurodevelopmental outcome at 36 months' corrected age of preterm infants in the	- Makuch RW	Review
- Seven-year follow-up of a smoking-prevention program for children.	- Walker NR	Not relevant to topic
- Toy Control Program evaluation.	- Seeger BR	Not relevant to topic
- Infant stimulation curriculum for infants with cerebral palsy: effects on infant	- Capute AJ	Not relevant to topic
- The effects of auditorally augmented feedback on the eye-hand coordination of	- Junkala J	Not relevant to topic
